# Supplementary material for: Maternal sensitivity and infant neural response to touch: an fNIRS study
Source: Soc Cogn Affect Neurosci. 2021 Jun 18;16(12):1256–63. doi: 10.1093/scan/nsab069 (PMC8716843; doi:10.1093/scan/nsab069)
Supplement: nsab069_Supp [file nsab069_supp.zip]

Archive with 1 entries (1 files):
- scan-21-002-File004.docx
